# Supplementary material for: Development of a Capsule Robot for Exploring the Colon
Source: Micromachines (Basel). 2019 Jul 6;10(7):456. doi: 10.3390/mi10070456 (PMC6680549; doi:10.3390/mi10070456)
Supplement: Supplementary file 1 [file micromachines-10-00456-s001.zip]

Archive with 2 entries (1 files):
- micromachines-532833-SI/
- micromachines-532833-SI/micromachines-532833-supplementary.avi
